# Supplementary material for: Changing Incidence, Aetiology and Outcomes of Prosthetic Joint Infections: A Population-Based Study in Iceland
Source: J Clin Med. 2025 Jul 26;14(15):5289. doi: 10.3390/jcm14155289 (PMC12347521; doi:10.3390/jcm14155289)
Supplement: Supplementary file 1 [file jcm-14-05289-s001.zip]

Archive with 1 entries (1 files):
- jcm-3737843-supplementary.pdf
